# Supplementary material for: Sterol Composition Modulates the Response of Saccharomyces cerevisiae to Iron Deficiency
Source: J Fungi (Basel). 2021 Oct 25;7(11):901. doi: 10.3390/jof7110901 (PMC8620032; doi:10.3390/jof7110901)
Supplement: Supplementary file 1 [file jof-07-00901-s001.zip]

Archive with 1 entries (1 files):
- jof-1405816-supplementary.pdf
